# Supplementary material for: Oral tetrahydrouridine and decitabine for non-cytotoxic epigenetic gene regulation in sickle cell disease: A randomized phase 1 study
Source: PLoS Med. 2017 Sep 7;14(9):e1002382. doi: 10.1371/journal.pmed.1002382 (PMC5589090; doi:10.1371/journal.pmed.1002382)
Supplement: S1 Data — (XLSX) [file pmed.1002382.s001.xlsx]

## Sheet: AllLaboratoryValues
Subject #		101	106	107	103	110	111	112	115	116	117	120	122	124	125	127	102	104	105	108	109	114	119	121	123	126
	Cohort	1	1	1	2	2	2	3	3	3	4	4	4	5	5	5	P	P	P	P	P	P	P	P	P	P
Hb	Pre	8.6	11.5	11	8.6	8.9	10.6	11.7	10.8	7.2	7.5	7.4	5.8	6.8	10.3	7.7	10.7	6.9	9.8	9.1	12.5	9.1	7.2	10.3	8.8	11.4
	W1	8.7	11.5	10	8.6	8.2	10.6	12	11.1	7.4	7.4	7.1	6.4	6.8	8.8	7.7	10.4		10.3	122.5	11.9	9.3	8	11.3	8.5	10.4
	W2	8.4	11.6	11.3	9.2	7.9	11.9	11.9	11.8	7.3	6.7	7.2	5.9	7.4	9.4	7.5	10.1	7.2	9.9	9.7	12.6	9.2	8	10.9	8.9	10.8
	W3	8.8	11.1	9.9	8.9	8.4	11.3	12	11.2	7.3	6.5	6.9	5.9	7.1	11	8.1	10.5	8.1	9.6	10	13.2	8.8	7.1	10.7	8.7	10.2
	W4	8.6	11.7	10.9	8.6	8	12.2	11.9	11.3	7.1	7.1	7.7	6	7.1	9.8	7.9	10.1	7.5	9.3	9.1	12.6	9	7.7	11.3	8.6	10.5
	W5	8.7	12.4	10.3	8.3	7.7	11.7	11	11.8	7.4	6.8	7.5	9.3	7.3	11.1	8.7	10.4	7.6	10	10.1	12.4	8.3	8	11.1	8.7	10.2
	W6	9.4	11.9	10.7	8.8	8.6	11.8	11.3	12.3	7.2	7	7.4	7.3	6.5	11.4	8.7	10.2	7.7	10.1	10.2	11.8	9.4	7.2	11.1	8.6	9.8
	W7	8.8	11	10.2	8.5	9.5	12.5	11.2	11.8	7.4	7.5	7.5	6.8	7.2	10.4	8.9	10.1		10.2	9.8	13	9.4	6.9	11.9	8.7	9.5
	W8	8.9	11.1	11	9.9	9.2	11.9	11.5	10.2	7.4	7.7	8	6.7	7.7	10.4	8.9	9.7		10.4	9.9	12.5	8.8	7.2	11	8.6	9.6
Hb	W9	9.1	12.2	10.6	8.7	8.1	12.1	11.7	11.5	7.8	7.9	7.5	6.4	8.2	12.2	8.7	8.1		10.3	9.5	11.8	9.2	8	11.3	8.5	9.9
	W10	9.2	11.8	10.1	9.4	7.2	12.2	11.6	11.3	7.5	8.3	7.6	6.6	8.6	11.8	9.1	8.8		9.9	9.2	12.5	10.2	7.9	11.1	8.5	9.9
	W11	9.2	11.2	10.4	8.9	7.8	11.9	11.1	9.6	7.5	7.1	7.2	7.1	8	11.3	9	10.5		9.9	9.8	12.3	9.9	7.1	11.4	8.4	10
	W12	9.4	10.8	10.6	8.8	8.5	11.5	11	12.4	7.4	6.9			7.8	11	8.6	10.1	10.6	10.2	10	12.1	8.8	7.6	11.5	8.8	9.9
Subject #		101	106	107	103	110	111	112	115	116	117	120	122	124	125	127	102	104	105	108	109	114	119	121	123	126
Platelets	Pre	426	274	117	284	356	214	556	411	305	733	307	217	293	299	453	442	397	567	470	148	532	338	398	290	441
	W1	462	323	108	289	287	213	538	327	338	688	232	249	378	329	487	529		464	399	109	488	349	431	287	400
	W2	364	253	121	286	283	218	512	259	366	469	212	214	308	382	412	510	412	431	460	133	540	282	404	276	399
	W3	447	286	135	252	335	224	478	342	357	709	339	244	273	338	412	517	467	437	411	142	590	367	364	253	402
	W4	426	274	140	266	257	220	457	372	340	770	346	205	373	291	457	480	543	447	414	123	517	375	385	269	415
	W5	469	262	105	310	188	237	535	373	437	720	421	199	421	341	585	471	416	523	361	133	539	299	425	265	402
	W6	359	276	95	300	288	237	609	299	456	782	380	181	453	404	691	453	535	568	414	150	529	305	396	274	376
	W7	453	296	111	300	269	205	708	388	482	915	312	361	544	450	889	492		504	465	137	487	337	375	253	399
	W8	433	286	136	292	233	217	601	376	469	921	353	326	481	506	975	461		580	468	141	532	352	350	276	403
Platelets	W9	451	289	142	315	179	178	652	403	503	922	391	255	529	631	912	370		528	415	138	518	342	371	269	423
	W10	444	238	119	314	220	193	676	409	467	1122	361	319	508	597	826	503		443	470	144	485	314	370	250	402
	W11	455	269	135	318	266	251	566	344	412	1030	376	351	593	634	779	696		423	448	146	506	357	338	255	399
	W12	390	271	133	288	285	231	573	341	387	999			556	623	838	613	407	398	443	125	455	346	367	270	398
Subject #		101	106	107	103	110	111	112	115	116	117	120	122	124	125	127	102	104	105	108	109	114	119	121	123	126
ANC	Pre	3.3	43.3	2.3	5.2	4	3.3	2.8	5.7	1.8	5.7	6.9	9.5	4.3	8.5	6.1	5	4.3	5.8	4.6	4.1	7.8	5.2	8.3	6.5	6.2
	W1	2.6	45	2.6	3.4	5	3	2.8	5.8	2.7	3.6	6.7	7.6	3.9	8.7	6.7	41.8		5.9	6.6	4.2	9.9	4.3	8.3	5.4	47.6
	W2	4.5	3.2	2.5	6.5	4.4	3.2	5.1	5.9	2.4	34	12.3	7.9	5.5	5.9	8.7	41	6	6.1	3.7	4.2	11.1	5.9	7.1	5.7	5.6
	W3	2.6	3	1.5	5.7	4.6	2.3	4.8	6.1	2.5	2.6	8.1	8.9	4.6	6.8	9.2	6.3	6.2	5.1	4.4	4.1	9.8	6.4	10.4	5.6	5.1
	W4	2.1	2.6	2.4	3.5	3.7	2.5	7.1	5.8	2.3	7.8	6.6	7.8	5.1	4.2	6.7	4.1	5.9	52.6	4.5	3.7	9.8	3.6	10.2	3.6	5.7
	W5	2.9	4.8	2.2	4	4.5	1.6	4.2	5.4	2	4.7	5.7	4.7	8.1	4.3	5.6	5.5	4.2	10.9	4.6	3.9	10.6	5	11.6	8.2	3.7
	W6	32	3.6	2.7	4	4.6	2.5	3.4	4.8	2.4	4.5	6.2	4.8	12.3	3.8	5.8	4.7	3.4	6	4.9	3.2	8.9	5.2	7.3	4.9	6.7
	W7	2.9	3.3	2	3.5	4.6	2.2	3.6	6.1	2.6	3.5	5.9	6	4.3	4.1	3.5	4.3		5.3	3.3	3.3	10.9	4.2	13	4.6	5.5
	W8	3.3	2.6	2.3	4.6	3.3	2.3	3.4	4.4	2.7	4.9	6.3	7	4	2.5	3.5	5		5	4.5	4.6	9.7	5.7	10.3	3.3	4.1
ANC	W9	24.2	3.4	2.2	3.9	5	2.6	3.9	4.2	1.7	5.1	6.1	6.3	2.7	2.7	3.3	6.4		5.9	6.1	3.5	12.9	5.7	10.8	4.6	4.6
	W10	2.5	2.8	2.1	6.8	3.5	2.4	2.6	4.1	2.5	5.1	7.2	7.7	2.9	2.7	4.7	3.9		6.8	5.1	3.6	10.1	3.8	9.4	6.5	5.1
	W11	2.5	3.6	2.3	1.9	4.9	2.8	3		1.6	4.6	6	7.4	2.7	2.9	4.7	5.6		7.9	6.1	3.2	8.3	4.8	6	7.8	8.4
	W12	2.3	1.9	2.4	3.9	5.7	1.8	3.4	7.5	2.7	2.3			2.4	4.1	6.9	4.5	2	6.2	5.3	3.5	11.1	5.6	12.1	5.6	8.8
Subject #		101	106	107	103	110	111	112	115	116	117	120	122	124	125	127	102	104	105	108	109	114	119	121	123	126
ALC	Pre	5.6	4.5	1.3	2.1	3	1.9	2	2.8	2.6	3	3	2.6	2.4	4.8	2.8	3.9	6.6	4.1	3.5	2.5	2.3	2.2	3.4	2.7	4.1
	W1	4.8	4.5	1	1.9	4.2	1.6	3.2	2.9	2.2	3.3	3.6	2.8	4.2	2.8	3.3	5.8		5.6	3.3	3.2	3.6	2.5	3.3	3.9	3.8
	W2	4.8	1.3	0.7	1.7	2.7	2	2.8	2.9	0.6	0.9	1.9	2.5	2.3	2.2	3.2	4.6	3.7	5	3.1	2.5	3.3	2.6	5.4	2.4	4.2
	W3	5.1	1.9	1.3	2.6	4.5	1.6	2.3	3.6	2.8	3.4	2	2.9	1.9	2.2	2.5	5.2	5.1	4.3	3.7	1.8	3.6	1.8	3	2.7	5.3
	W4	5.3	1.6	1.3	1.4	3.8	1.9	1.7	3.4	2.4	1.7	2.1	2.7	2.3	3.9	3.1	4.9		5.7	3.7	3.1	3.6	1.7	2.7	4.3	3.3
	W5	6.1	2.1	0.8	2.6	4.4	1.8	3.3	3.3	2.1	1.5	3.8	2.6	1.5	4.1	2.3	4.5	4.5	1	3.5	3.1	3.3	2.8	4.1	3.3	5.6
	W6	5.8	2.3	0.5	2.9	2.5	2	3.4	2.7	2.1	1.4	2.9	2.3	1.7	3.3	1.4	6		5.6	3.8	3.1	3.2	2.2	4.6	4.9	4
	W7	6.4	2.6	1.3	2.8	3	1.9	2.8	3.5	2.2	2.4	2.9	4.1	2	2.9	3	5.4	5.8	6.1	3	2.6	2.8	2.1	1.9	4.6	3.8
	W8	7	2.2	1	1.2	3.2	2	3.2	2.5	2.2	1	3.7	1.6	1.5	2.9	3.5	3.8	6.2	4.1	3.9	2.5	3.6	1.7	3.3	3.8	5.3
ALC	W9	4.5	1.9	1.2	2.2	2.5	2.5	2.6	3.8	1.8	1.7	3.9	4.2	2	3.7	3.6	2.8		4.8	4.3	2.7	4.2	1.4	0.8	4.2	3.8
	W10	6.7	2.5	1.1	2	3	2	3.8	2.8	2.6	1.1	2.8	2.8	2	3.3	2.7	5.6		4.8	4	2.7	3.6	1.5	7.6	2.2	2
	W11	6.1	2.6	1.2	2.6	2.8	2.1	2.8		2.1	2.7	3.2	3.8	2	3.3	3.3	5.3		4.3	3.3	2.4	3.8	2.8	6.7	2.4	2.5
	W12	5.3	2.9	1.2	1.6	2.4	2.1	3	2.3	2	2.5			3.3	3.1	3	3.1		2.5	4.2	2.3	4.3	1.2	3	2.2	2.5
Subject #		101	106	107	103	110	111	112	115	116	117	120	122	124	125	127	102	104	105	108	109	114	119	121	123	126
WBC	Pre	9.9	5.7	3.8	8.4	7.9	5.5	6.4	9	5.1	9.7	11.1	13.1	8.1	15.8	10.4	9.7	12.9	11.2	9	7.2	10.7	8.6	13	10.6	11.7
	W1	8	5.4	3.7	6.7	10	4.8	6.9	9.5	6.3	8.1	11.5	12.3	9.4	14.2	11.9	12.2		12.9	11.4	7.9	14.3	7.6	13.1	10.2	10.2
	W2	9.7	6	3.6	9.6	8.9	5.5	8.8	10	3.4	35.5	14.9	11.3	8.6	9.1	12.8	10.1	12.6	12.5	7.7	7.2	15.2	9.9	14.1	9.8	11.2
	W3	8.4	6.2	3.1	9.5	10	4.1	8.5	10.6	6	6.7	11	13.1	7.4	9.8	12.9	12.7	12.9	10.7	9.4	6.4	14.2	9.1	14.4	8.9	12.4
	W4	7.9	5.4	4.1	7	8.5	4.6	10.7	9.9	5.4	9.9	10.3	12.3	8.2	8.9	11.4	10.2	17.3	10.8	9.3	7.3	14.4	5.9	14.2	9	10.5
	W5	9.6	7.7	3.5	7.6	10.2	3.9	8.2	9.3	5.7	6.9	10.9	8.3	10.3	9.1	9.3	11.2	10.1	14.6	8.9	7.5	14.8	8.9	16.6	12.2	11.4
	W6	8	6.9	3.8	9	7.9	4.8	7.6	8.3	5.1	6.5	10.7	8.4	14.9	7.6	7.7	11.8		13.6	9.7	6.9	12.9	8.3	12.8	10.7	12.1
	W7	10.1	6.7	3.6	7.5	8.5	4.3	7.3	10.4	6	6.7	10.2	11.4	7	8	7	10.9	11.2	12.7	7.3	6.4	15	7.3	15.8	10.5	10.7
	W8	10.3	5.5	3.5	8.3	8.4	4.6	7.3	7.5	6.1	6.4	11.5	9.8	6	5.9	8	11.1	9	12	9.8	7.6	14.3	8.1	14.9	8.6	10.7
WBC	W9	8.8	6.7	3.8	8.5	9.1	5.4	7.3	9.2	4.5	7.5	11.7	11.7	5.4	7.3	7.6	11		12	11.7	6.7	18.2	8.5	16	10.2	9.8
	W10	10.3	7.9	4	9.9	8.1	4.7	7.4	8.5	5.9	6.5	11.5	11.7	5.4	7.3		11.4		13.4	10.3	6.8	14.7	6	17.8	9.3	8.3
	W11	9.4	6.9	3.7	6.2	8.7	5.1	6.5	32.5	4.4	8	10.8	12.8	5.5	7.5		12.1		13.8	10.3	6	13.2	8.4	13.5	10.7	11.2
	W12	8.3	5.4	3.9	6.2	8.9	4.3	7.2	10.5	5.6	5.6			6.9	9.2		8.5		10.5	10.8	6.2	16.6	7.6	15.9	9.2	12.1
Subject #		101	106	107	103	110	111	112	115	116	117	120	122	124	125	127	102	104	105	108	109	114	119	121	123	126
ARC	Pre	243.9	190.1	135.4	396.6	231.7	134.5	402.3	163.5	383.7	404.4	224.7	399	220.8	236.9	244	152.2	1020	445.8	501.4	103.6	401	267.6	165.6	216.8	237.3
	W1	269.4	195.7	87.6	392.2	303.8	183.3	178.5	92.5	404	318.3	230.2	318.9	361.1	313.6	298.2	181		518.6	476.9	182.7	302.7	604	160.6	238
	W2	265.3	243.3	108	403.2	304.1	233.3	245.6	187	344.4	296.4	297.8	234.4	336.3	310.7	328	297.1	229.6	508.5	535.2	115.8	343.7		191.3	269.5	152.4
	W3	327.1	248.7	124.7	409.7	289.2	122.6	153	188.3	328.6	377.1	340.5	283.8	160.3	246.5	261.8	220.8	430.4	498	451.2	124.6	381.6	324.7	169.9	229.4	184.3
	W4	272.8	252.2	108.2	350.9	211.4	154.4	319.2	189.2	370	271	361.9	321.6	246.2	209.5	222	223.1	239.9	593.8	553.9	108	299.9	496.1	139.3	239.8	234.2
	W5	326.5	224.2	89.2	464.1	289.8	182.2	278.1	177.5	401.5	352.5	321.8	30.3	157	244	249.1	193.4	355.5	637.9	586.3	144.7	377.5	430.7	168.9	227.3	207.8
	W6	301.2	250.4	94.2	336.3	308.8	193	148.8	200.6	424.3	250.4	338.3	17.5	209	182.8	211.6	222.8	310.8	486.1	498.2	131.7	542	224.6	143.8	215.1	134.7
	W7	233.8	263.4	158.4	461.9	250.6	137.3	155.1	207.3	407.8	209.8	244.9	177.9	138.1	309.2	166.4	277.7		463.7	457.6	147.1	408.8	284.4	123.6	235.7	145.5
	W8	294.6	278.4	130.8	473.7	99.8	182.1	131.2	211.1	409	219.6	248.1	162.7	160.7	191.2	155.2	204.6		476	451.1	178.9	597.8	422.8	136.8	201.4	219.7
ARC	W9	316	241.7	125.8	382.6	278.1	155.7	142.2	182.4	428.3	195.7	374.5	124.6	259.5	230.1	171.9	283.7		542.8	394.5	70.2	469.8	387.6	137.6	203	188
	W10	261	229.1	89.1	349.7	282	212.1	165.6	209.2	362.4	224.2	328.1	67.4	134.3	214.3	206	246.9		589.4	399	92.4	340.8	414	139.8	215.2	129.1
	W11	243.6	282.8	141.9	462.2	369.3	167.9	268.1	405.4	401.9	169.3	413.1	57	155.9	285.7	248.4	312.5		493.6	347	176.5	567	358	162.8	196.8	160.1
	W12	294.2	291.3	165.3	449.7	344.1	202	180.6	168.2	468	249.1			239.9	240.5	293.5	173.9	31.6	498	450.6	144.5	358.5	313.1	166.2	210.8	194.4
Subject #		101	106	107	103	110	111	112	115	116	117	120	122	124	125	127	102	104	105	108	109	114	119	121	123	126
AbsHbF	Pre	0.387	0.966	0.11	0.086	0.7031	0.2014	1.3689	0.108	0.1656	0.165	0.3774	0.1856	0.68	0.6077	0.2002	0.6099	0.3174	0.7056	0.6734	1.6625	0.2366	0.9648	0.103	1.3376	0.684
	W1	0.3741	0.9775	0.1	0.086	0.615	0.1908	1.2	0.111	0.1628	0.1332	0.3763	0.1728	0.714	0.6248	0.2079	0.5408		0.7622		1.6422	0.2139	0.928	0.113	1.275	0.6864
	W2	0.3696	0.9512	0.113	0.092	0.5925	0.2023	1.2733	0.118	0.1679	0.134	0.36	0.1829	0.7918	0.6674	0.2175	0.5757	0.468	0.7227	0.679	1.6884	0.2944	0.912	0.109	1.3261	0.6696
	W4	0.3698	0.9477	0.327	0.086	0.608	0.2318	1.4161	0.113	0.1988	0.2414	0.4774	0.282	1.0437	0.8722	0.395	0.5555	0.5925	0.7254	0.728	1.6884	0.315	0.9317	0.113	1.3244	0.672
	W8	0.356	0.8769	0.11	0.099	0.598	0.2142	1.4145	0.102	0.1924	0.4158	0.608	0.3283	1.4091	1.4976	0.5963	0.582		0.7488	0.9207	1.7	0.3784	0.6984	0.11	1.2556	0.5952
AbsHbF	W10	0.368	0.9204	0.101	0.094	0.5184	0.2318	1.4152	0.113	0.18	0.4067	0.5624	0.2508	1.5394	1.711	0.6006	0.5544		0.7326	0.8832	1.6875	0.3978	0.9401	0.111	1.326	0.6138
	W12	0.3854	0.8208	0.106	0.088	0.629	0.2185	1.276	0.124	0.148	0.3174			1.4352	1.606	0.5246	0.5858	0.2968	0.7242	0.98	1.6214		0.9196		1.3024
Subject #		101	106	107	103	110	111	112	115	116	117	120	122	124	125	127	102	104	105	108	109	114	119	121	123	126
HbF%	Pre	4.5	8.4	1	1	7.9	1.9	11.7	1	2.3	2.2	5.1	3.2	10	5.9	2.6	5.7	4.6	7.2	7.4	13.3	2.6	13.4	1	15.2	6
	W1	4.3	8.5	1	1	7.5	1.8	10	1	2.2	1.8	5.3	2.7	10.5	7.1	2.7	5.2		7.4	7	13.8	2.3	11.6	1	15	6.6
	W2	4.4	8.2	1	1	7.5	1.7	10.7	1	2.3	2	5	3.1	10.7	7.1	2.9	5.7	6.5	7.3	7	13.4	3.2	11.4	1	14.9	6.2
	W4	4.3	8.1	3	1	7.6	1.9	11.9	1	2.8	3.4	6.2	4.7	14.7	8.9	5	5.5	7.9	7.8	8	13.4	3.5	12.1	1	15.4	6.4
	W8	4	7.9	1	1	6.5	1.8	12.3	1	2.6	5.4	7.6	4.9	18.3	14.4	6.7	6		7.2	9.3	13.6	4.3	9.7	1	14.6	6.2
HbF%	W10	4	7.8	1	1	7.2	1.9	12.2	1	2.4	4.9	7.4	3.8	17.9	14.5	6.6	6.3		7.4	9.6	13.5	3.9	11.9	1	15.6	6.2
	W12	4.1	7.6	1	1	7.4	1.9	11.6	1	2	4.6			18.4	14.6	6.1	5.8	2.8	7.1	9.8	13.4		12.1		14.8
Subject #		101	106	107	103	110	111	112	115	116	117	120	122	124	125	127	102	104	105	108	109	114	119	121	123	126
LDH	Pre	600	215	201	321	238	183	259	144	367	378	495	917	370	324	272	372	1504	204	262	221	154	395	185	611	372
	W1	547	186	197	297	250	145	217	149	363	317	449	764	444	361	224	336		401	348	221	209	342	204	609	371
	W2	519	229	181	320	232	152	207	166	361	365	444	1026	396	354	329	413	1374	240	316	214	151	344	178	650	379
	W4	511	214	187	322	222	195	352	154	366	315	582	882	409	275	221	259	1231	232	281	224	163	374	209	673	430
	W6	533	244	227	298	506	142	285	181	358	282	493	546	291	324	176	280	1126	222	302	237	163	350	224	661	418
	W8	576	223	209	337	260	159	244	138	347	261	576	500	384	251	201	355		231	380	226	242	317	182	736	436
LDH	W10	614	214	168	322	258	196	281	156	341	286	486	685	319	283	183	301	1168	245	257	201	149	375	214	688	408
	W12	596	237	190	276	273	162	274	188	337	301			333	246	235	297		203	249	200	145		240	649	421
Subject #		101	106	107	103	110	111	112	115	116	117	120	122	124	125	127	102	104	105	108	109	114	119	121	123	126
T.Bili	Pre	0.5	1	1.6	3.2	1.4	0.7	0.7	0.7	10.3	9	3.3	2.1	3.3	4.2	1.9	0.9	10.3	1.3	3.3	1	3.2	4.1	0.7	5.1	1.6
	W2	1.8	0.9	1.3	2.7	1.3	0.8	0.5	1.2	9.1	12.1	3.5	1.8	3.7	3.4	1.8	1.2	9.9	1.5	3.2	0.9	2.5		0.6	4.9	1.6
	W4	2.1	0.8	1.6	3	1.3	0.9	1	0.9	7.6	5.3	3	1.9	2.8	3.3	1.8	0.9	11.1	1.5	3.9	1.1	3.3	3.1	0.9	5	1.5
	W6	2.2	1.1	1.6	2.3	5	0.6	0.6	1	7.8	3.6	3.7	1.4	2.3	4	1.2	1.4	6.8	1	4	1.1	2.2	2.8	0.6	5.1	1.3
	W8	1.8	1.2	1.2	3	2.2	0.8	0.7	1	8.2	4.8	3.7	0.5	2	2.5	1.4	1.4		1.1	3.6	1.6	3	2.8	0.5	5	1.2
T.Bili	W10	2.5	0.8	1.2	3.1	1.9	0.9	1	1.1	8.1	5.5	3.2		1.8	3.7	1.9	2	1.7	1.3	3.6	1.2	3.6	3.2	0.5	5.1	1.2
	W12	1.8	1	1.3	2.7	2.6	0.9	0.7	1.1	10.1	3.1		1.8	1.4	3.8	2	1.4		1.2	3.5	1.1	3.4	3.3	0.5	4.5	1
Subject #		101	106	107	103	110	111	112	115	116	117	120	122	124	125	127	102	104	105	108	109	114	119	121	123	126
D-dimer	Pre	0.5	1.9	1.2	2.9	0.8	1.6	0.2	0.5	1.2	0.2	2.8	4	0.8	0.7	1.7	2.4	2.8	1.1	1	0.9	0.4	0.5	1.1	2	1.2
	W1	0.5	2.4	1	2	1	1.5	0.1	0.5	1.3	0.6	3.6	6.5	0.6	1.5	1.7	2.1			1.5	0.8	0.4	0.6	1.7	1.7	1.3
	W4	0.7	2	0.6	2.4	0.8	1.9		0.3	1.3	0.9	3.8	10.5	0.9	0.7	1.7	1.9	2	1	1	0.8	0.4	0.6	1.4	2	1.7
	W8	1	1.4	1.1	3.9	0.3	1.4	0.5	0.3	1.1	1	3.3	2.7	1	0.9	1.2	2.1	1	1.1	0.9	0.8	0.5	0.7	0.9	1.4	1.3
D-dimer	W10	0.9	2.1	0.6	4.3	0.5	1.6	0.2	0.3	1	1.2		3.5	1.6	0.8	0.8	2.1		1.3	1	1	0.5	0.7	1	1.9	1.3
	W12	1.1	1.6	1.1	2	0.6	1.5	0.2	0.7	0.1	1	2.8		0.6	0.8	1.3	1.8		1.2	1	1.1	0.4	0.8	1.2	2.1	1.3
Subject #		101	106	107	103	110	111	112	115	116	117	120	122	124	125	127	102	104	105	108	109	114	119	121	123	126
CRP	Pre	0.9	0.5	0.5	0.5	3	0.7	1.1	4	0.6	0.5	2.8	2.5	0.5	0.5	3.2	1.1	0.5	0.5	0.5	1.6	0.5	0.5	1	0.5	0.8
	W1	0.5	0.5	0.5	0.7	5.6	0.5	0.8	3.9	0.8	1.3	0.8	1.3	0.5	1	1.2	0.7		0.5	0.5	2.3	0.5	0.5	1	0.5	0.5
	W4	0.7	0.5	0.5	0.8	4	0.5	1.2	2.4	0.5	0.5	2.5	1	0.5	0.5	0.9			0.5	0.5	2.9	0.5	0.5	3.3	0.5	1.1
	W8	0.5	0.5	0.5	0.6	3.9	0.5	1	3.3	0.5	0.5	0.7	0.7	0.5	0.5	1.2	1.1	1	0.7	0.5	2.3	0.5	0.5	0.6	0.5	0.6
CRP	W10	0.8	0.5	0.5	0.7	4.7	0.5	1.7	2.9	0.5	0.5	0.5	1.4	0.5	0.5	1.5	0.7	0.5	0.8	0.5	1	0.5	0.5	0.5	0.6	0.5
	W12	0.5	0.5	0.5	0.6	4.5	0.5	1.1	2.7	0.7	0.5			0.5	0.5	1.1	1.4		0.5	0.5	4	0.5	0.5	0.7	0.8	1.1
